# Supplementary material for: Activation of autoreactive lymphocytes in the lung by radioresistant cells expressing a STING gain-of-function mutation
Source: JCI Insight. 2024 Jul 18;9(16):e174331. doi: 10.1172/jci.insight.174331 (PMC11343592; doi:10.1172/jci.insight.174331)
Supplement: Supporting data values [file jciinsight-9-174331-s010.xlsx]

## Sheet: 1A
Figure 1A IgM (ng/ml)				Figure 1A IgG1 (ng/ml)				Figure 1A IgG2c (ng/ml)
WT	VM	WT→ WT	WT→ VM	WT	VM	WT→ WT	WT→ VM	WT	VM	WT→ WT	WT→ VM
2760000	280000	164000	678000	495000	1460	23700	102000	531883	0	6.30848e+06	6038.12
407000	19700	26800	156500	6570000	1970	25600	84300	312481	3970.85	54457.2	4886.42
581000	1385	100250	164000	32400	13.4	39400	166000	495569	409.56	56862.2	5110.75
970058	1480	3.29153e+06	159000	451262	17.7	102000	68400	442010	466.163	898585	5950.97
254353	20300	941408	302000	248591	7544.76	2.42833e+06	276000	6.84914e+06	1044.84	9526.33	6863.71
204645	21400	3.10868e+06	7.09281e+06	284911	5541.45	1.29012e+06	2.01918e+06	716321	1014.76	463076	9046.54
153775	42300	1.18223e+06	5.85851e+06	469196	125924	3.04808e+06	3.35408e+06	692238	111.326	112983	10778.2
	40100	1.06119e+06	9.73123e+06		5782.66	548851	1.86093e+06		162.949	1.93389e+07	10897.2
	67200	418907	4.83263e+06			433735	1.79016e+06			12619976	6571.99
	841.746	284197	8.03559e+06			292940	1.78057e+06			4.09762e+07	1.73239e+06
	635931		4.01054e+06			286604	461898				578952
	163270		6.6094e+06				98416.7				566925
	296030		3.17321e+07				307715				686175
			3.69906e+06				2.33448e+06
			2.68192e+07				2.58056e+06

## Sheet: 1C
Figure 1C Division Index
WT +NS	VM +NS	WT +aIgM	VM +aIgM
0.039	0.052	0.8	0.5
0.029	0.068	0.73	0.27
0.07	0.11	1.05	0.27
0.057	0.11	1.03	0.88
0.041	0.091	0.58	0.57
0.054	0.098	0.84	0.11

## Sheet: 1D
Figure 1D Division Index
WT→WT +NS	WT→VM +NS	WT→WT +aIgM	WT→VM +aIgM
0.046	0.047	0.3	0.48
0.045	0.061	0.49	0.5
0.055	0.065	0.58	0.54
0.073	0.084	0.4	0.43

## Sheet: 1F
Figure 1F %Live
WT +NS	VM +NS	WT +aIgM	VM +aIgM
51.6	16.9	31.5	3.82
50.3	12	31.3	3.11
73.8	5.48	74.4	2.23
76.2	33.6	68.4	24.6
39.8	31.9	66.3	17.3
40.4	11	76.6	11.1

## Sheet: 1G
Figure 1G %Live
WT→WT +NS	WT→VM +NS	WT→WT +aIgM	WT→VM +aIgM
31.6	46.1	43.6	63.8
45.9	44.6	67.3	64.2
48.4	49.6	70.4	64.2
39.6	40	63.7	58.5

## Sheet: 2A
Figure 2A %GC
WT	VM	WT→ WT	WT→ VM
0.094	0.1	0.69	0.78
0.066	0.11	0.98	0.57
0.37	0.081	0.48	1.6
0.71	0.056	0.79	1.46
0.4	0.056	0.96	1.82
0.12	0.061	0.25	1.46
0.54	0.044	0.45	1.3
0.2	0.27	0.077	0.32
0.68	0.29	0.64	0.28
0.13	0.03	0.62	0.8
	0.068	0.94	1.45
	0.056	1.9	2.93
	0.21	0.32	4.51
			1.96

## Sheet: 2B
Figure 2B %GC
WT	VM	WT→ WT	WT→ VM
0	0	0	0.18
0	0	0	0.9
0	0.092	0.11	0.56
	0	0	0.35
	0	0	0.42
		0	2.67
		0	2
			0.96
			0.68
			0.62

## Sheet: 3B
Figure 3B %MD4 Donor Derived
BM CD45+		BM B		Spl B		Lung B
WT	VM	WT	VM	WT	VM	WT	VM
79.1489	91.6742	35	35	19.0625	17.7189	28.4335	28.1633
72.6596	81.9458	39	27	31.1647	9.90705	37.0699	25.5341
85.1813	78.4708	37	24	24.1837	25.6332	29.9595	21.748
59.3132	83.4202	40	29	15.3218	22.5768	60.7143	24.8988
72.182	74.0552	46	28	27.2336	18.7943	22.1843	15.8537
79.1925	71.209	29	33	25.029	16.0494	16.3445	29.5732
	81.1668		46	18.5501	15.6553	19.9166	31.3183
	77.8455		37	15.2034	16.0315	26.2227	20.9653
	74.7423		45		22.9898		32.01

## Sheet: 3C
	Figure 3C #EV B Cells
Donor	WT	MD4	WT	MD4
Host	WT	WT	VM	VM
	18828	19404.4	3347396	668259
	15634	12931.9	950618	300022
	43635.6	17595	1840375	473226
	30711.9	11589.4	510678	200209
	983.918	428.187	993612	340706
	1733.98	670.474	460628	128019
	6459.69	1608.33	629189	208599
	5325.02	1894.94	120227	22651.5
			576550	242101

## Sheet: 3D
	Figure 3C %IgD+
Donor	WT	MD4	WT	MD4
Host	WT	WT	VM	VM
	70.5	26.2	59.5	51.4
	70.1	25.4	58.8	61.5
	84.6	18	64.3	59
	75.3	22.8	70.6	71.9
	89.7	40.9	55.8	48.6
	81.5	34.5	64.1	48.1
	73.1	36	70.3	52.6
	78.6	25.2	51.8	33.3
			66.5	49

[truncated: 26 more sheets: 3E, 3F, 3G, 3H, 3I, 3J, 3K, 4B, 4C, 4D, 4E, 4F, 4G, 4H, 4I, 4J, 4K, 5C, S5, 5D, S6, 7D …]
